# Supplementary material for: PASTRY: achieving balanced power for detecting risk and protective minor alleles in meta-analysis of association studies with overlapping subjects
Source: BMC Bioinformatics. 2024 Jan 12;25:24. doi: 10.1186/s12859-023-05627-z (PMC10790263; doi:10.1186/s12859-023-05627-z)
Supplement: Supplementary file 1 — Additional file 1 Table S1. 468 significant loci from the UK biobank Diabetes Mellitus GWAS results. Table S2. 8 significant loci related to the three autoimmune diseases (CD, RA, T1D) and the result of p-values of PASTRY method, LS method, and splitting approach for cross-disease meta-analysis of CD, RA, and T1D from the WTCCC data. Table S3. Power difference of PASTRY and LS at various MAF, RRs, the number of studies. Fig. S1. False positive rates of LS, PASTRY and splitting. Fig. S2. Quantile-Quantile (QQ) plots for the GWAS meta-analysis of three different models. [file 12859_2023_5627_MOESM1_ESM.zip › BMC_Bioinformatics_PASTRY_Supplementary_table.xlsx]

## Sheet: S1
Supplementary Table S1. 468 significant loci from the UK biobank Diabetes Mellitus GWAS results.
No.	SNP
1	Affx-19857019
2	rs780110
3	rs1260326
4	rs780094
5	rs780093
6	rs1260333
7	rs13424398
8	Affx-20082067
9	rs77059113
10	rs3923113
11	rs10195252
12	rs1128249
13	rs75297654
14	rs79953491
15	rs7578326
16	rs2943634
17	rs2943640
18	rs2943641
19	rs2943645
20	rs2972146
21	rs2972143
22	rs2943659
23	rs925735
24	rs10194882
25	rs11708067
26	rs2877716
27	rs6798189
28	Affx-21069786
29	rs6799330
30	rs73061075
31	rs4402960
32	rs7651090
33	rs66513933
34	rs1470579
35	rs6769511
36	rs1374910
37	rs4689388
38	rs9997824
39	rs10010131
40	rs1801212
41	rs1046320
42	rs10804976
43	rs4688992
44	rs78408340
45	rs41302867
46	rs6910725
47	rs9295474
48	rs4712523
49	rs4712524
50	rs10946398
51	rs7754840
52	rs7756992
53	rs9356744
54	rs9368222
55	rs2206734
56	rs9465871
57	rs7747752
58	rs7741604
59	rs3131063
60	rs2844670
61	rs3094663
62	rs2285803
63	rs130073
64	rs2240064
65	rs3131012
66	rs9263758
67	rs3130453
68	rs3130456
69	rs6905862
70	rs1419881
71	rs3130933
72	rs3130952
73	rs3130521
74	rs3134769
75	rs3130531
76	rs3132499
77	rs3130532
78	rs3130542
79	rs2894202
80	rs9264523
81	rs2524082
82	rs7381988
83	rs7382297
84	rs3094682
85	rs9265549
86	rs9265604
87	rs2523545
88	rs2596573
89	rs1521
90	rs2523485
91	rs2596540
92	rs2859448
93	rs2596454
94	rs2844505
95	rs2523663
96	rs2844502
97	rs2395488
98	rs2248373
99	rs2248459
100	rs2243429
101	rs2523651
102	rs2516424
103	rs2248613
104	rs2248617
105	rs2523650
106	rs2904776
107	rs2905722
108	rs2523708
109	rs2523700
110	rs3132469
111	rs2516415
112	rs2516412
113	rs2516408
114	rs2534679
115	rs2534673
116	rs2855812
117	rs3134899
118	Affx-28458228
119	rs3131638
120	rs3132468
121	rs1065076
122	rs2246618
123	rs3131633
124	rs3130636
125	rs3093995
126	rs3093993
127	rs3095227
128	rs3093992
129	rs3093983
130	rs3130055
131	rs3093981
132	rs2075582
133	rs3115537
134	rs3093978
135	rs3130056
136	rs3093948
137	rs3131628
138	rs3093976
139	rs2075580
140	rs1129640
141	rs933208
142	rs2516393
143	rs2523511
144	rs2239525
145	rs2239526
146	rs2239528
147	rs2523504
148	rs2523502
149	rs2523500
150	rs2857605
151	rs928815
152	rs2857709
153	rs2857602
154	rs2844484
155	rs2071590
156	rs2239704
157	Affx-28459705
158	rs2857609
159	rs2857600
160	rs2857597
161	rs2736177
162	rs2736173
163	rs3130071
164	rs1046080
165	rs2272593
166	rs3132453
167	rs1077394
168	rs760293
169	rs114919178
170	rs2242656
171	rs3130050
172	rs3130617
173	rs3115667
174	rs11575852
175	rs1475865
176	rs2272592
177	rs3131382
178	rs2227956
179	rs506770
180	rs9267576
181	rs9267649
182	rs9267659
183	rs115277907
184	rs1048709
185	rs3130286
186	rs3130287
187	rs3134954
188	rs3130342
189	rs3130279
190	rs3131283
191	rs1053924
192	rs3134604
193	rs3134603
194	rs3130283
195	rs2269423
196	rs3134943
197	rs1800684
198	rs3132940
199	rs3134939
200	rs2071287
201	rs2071277
202	rs1044506
203	rs3134798
204	rs3134797
205	rs394657
206	rs429853
207	rs1109771
208	rs3132946
209	rs915895
210	rs915894
211	rs377763
212	rs9267955
213	rs9267992
214	rs9268103
215	rs926070
216	rs9268199
217	rs4279480
218	rs4348357
219	rs3132958
220	rs3132959
221	rs3129900
222	rs3117138
223	rs3132944
224	rs3132943
225	rs3129904
226	rs6904320
227	rs910049
228	rs3117119
229	rs1265762
230	rs1265758
231	rs3129907
232	rs3117113
233	rs3129908
234	rs2894249
235	rs2395150
236	rs3129923
237	rs3129931
238	rs3129932
239	rs3129938
240	rs2273017
241	rs3129941
242	rs3117111
243	rs3129948
244	rs3117098
245	rs3129952
246	rs3129954
247	rs3793127
248	rs3806155
249	rs9268499
250	rs3763309
251	rs3763311
252	rs3763312
253	rs3129961
254	rs4959027
255	rs9268528
256	rs9268542
257	rs3135377
258	rs9268556
259	rs2395163
260	rs2395165
261	rs2395166
262	rs3135365
263	rs3135352
264	rs3135344
265	rs2187818
266	rs9268589
267	rs7756262
268	rs984778
269	rs3129860
270	rs3135338
271	rs3135335
272	rs7773756
273	rs9268614
274	rs9268615
275	rs3129867
276	rs3129868
277	rs3135395
278	rs3129871
279	rs9268633
280	rs14004
281	rs9268645
282	rs9268657
283	rs3129883
284	rs3129886
285	rs3135391
286	rs3129888
287	rs2239802
288	rs3135388
289	rs2395182
290	rs3129889
291	Affx-28475675
292	rs9268877
293	rs5026743
294	rs9269081
295	rs116370429
296	rs36192217
297	rs36183131
298	rs72845730
299	rs9269797
300	rs9269878
301	rs9269910
302	rs9269911
303	Affx-52341719
304	rs9270022
305	rs9270074
306	rs9270090
307	rs9270227
308	rs9270908
309	rs146733600
310	rs9270986
311	rs9271117
312	rs660895
313	rs532965
314	rs9271209
315	rs521539
316	rs3104413
317	rs9271367
318	rs9271414
319	Affx-37072023
320	rs9273088
321	rs9273215
322	rs17612576
323	rs17843606
324	rs17843619
325	rs9273339
326	rs9273363
327	rs1063355
328	rs9273489
329	rs9273502
330	rs28724252
331	rs1130399
332	Affx-28498032
333	rs9274552
334	rs28746867
335	rs3828790
336	rs3134996
337	rs4642516
338	rs7745040
339	rs9275312
340	rs3135006
341	rs9275338
342	rs9275356
343	rs9275371
344	rs9275375
345	rs9275388
346	rs9275399
347	rs9275407
348	rs9275418
349	rs9275440
350	rs9275532
351	rs9275555
352	rs9275580
353	rs9275595
354	rs7454108
355	rs3957146
356	rs3104402
357	rs3998159
358	Affx-28502500
359	rs9275599
360	rs3892710
361	rs6936863
362	rs9275614
363	rs6916779
364	rs5024431
365	rs3916765
366	rs9276189
367	rs115018313
368	rs2621383
369	rs7767167
370	rs2071479
371	rs241427
372	rs3819720
373	rs3819721
374	rs241425
375	rs241424
376	rs2239701
377	rs2071465
378	rs2071544
379	rs4148870
380	rs2071552
381	rs4713598
382	rs3763365
383	rs3763349
384	rs9357155
385	rs9276810
386	rs6924102
387	rs2071540
388	rs3752430
389	rs6903433
390	rs2857219
391	rs2018501
392	rs3749981
393	rs241408
394	rs241407
395	rs241405
396	rs2187688
397	rs154989
398	rs154988
399	rs241458
400	rs11756897
401	rs154978
402	rs3132131
403	rs10244051
404	rs2191349
405	rs6947830
406	rs864745
407	rs849140
408	rs1635852
409	rs849134
410	rs849335
411	rs516946
412	rs515071
413	rs13266634
414	rs3802177
415	rs11558471
416	rs1063192
417	rs564398
418	rs7865618
419	rs2157719
420	rs1412829
421	rs2383208
422	rs10965250
423	rs10811661
424	rs1333051
425	rs7018475
426	rs2796441
427	rs12221133
428	rs7896600
429	rs12571751
430	rs703974
431	rs1111875
432	rs5015480
433	rs7923837
434	rs7917983
435	rs11196175
436	rs7081062
437	rs11196181
438	rs75933965
439	rs116859590
440	rs4506565
441	rs10787472
442	rs12243326
443	rs116369954
444	rs12255372
445	rs77795162
446	rs4918788
447	rs10509970
448	rs163177
449	rs2237895
450	rs1387153
451	rs10830963
452	rs3217795
453	rs343092
454	rs1359790
455	rs679805
456	rs9940128
457	rs1421085
458	rs1121980
459	rs17817449
460	rs8050136
461	rs3751812
462	rs9939609
463	rs7202116
464	rs9941349
465	rs9930506
466	rs9922619
467	rs1364063
468	rs4804833

## Sheet: S2
Supplementary Table S2: 8 significant loci related to the three autoimmune diseases (CD, RA, T1D) and the result of p-values of PASTRY method, LS method, and splitting approach for cross-disease meta-analysis of CD, RA, and T1D from the WTCCC data in full overlap design.
No.	CHR	Gene	SNP	Position	MAFCASE	MAFcontrol	split_Z	ls_Z	pastry_Z	ZLS/Zsplit	ZPASTRY/ZSplit	PLS	PSplit	PPASTRY	PLS/Psplit	PPASTRY/PSplit
1	12	SH2B3	rs17696736a	110949538	0.4737	0.4244	6.02721	6.16045	6.0986	1.02211	1.01184	9.62X10-10	1.16X10-9	1.07X10-9	0.8297	0.9247
2	18	PTPN2	rs2542151a	12769947	0.1966	0.163	5.27989	5.49794	5.37852	1.0413	1.01868	4.22X10-8	1.52X10-7	7.51X10-8	0.2777	0.4939
3	2	AFF3	rs9653442	100283885	0.4843	0.4579	3.20791	3.32556	3.29053	1.03667	1.02575	9.94X10-4	9.82X10-4	1.00X10-3	1.0126	1.0221
4	2	CD28,CTLA4	rs3087243	204564425	0.4242	0.446	-2.65112	-2.71758	-2.69306	1.02507	1.01582	7.16X10-3	6.62X10-3	7.08X10-3	1.0819	1.0697
5	6	TNFAIP3	rs6920220	138048197	0.2472	0.2227	3.55697	3.70872	3.65122	1.04266	1.0265	2.29X10-4	3.51X10-4	2.61X10-4	0.6526	0.7436
6	10	IL2RA	rs10795791	6148346	0.4394	0.411	3.45543	3.58726	3.54274	1.03815	1.02527	3.85X10-4	3.98X10-4	3.96X10-4	0.9674	0.994
7	17	IKZF3,MED1,CSF3	rs2872507	35294289	0.4983	0.4799	2.28129	2.28687	2.28352	1.00245	1.00098	2.24X10-2	2.33X10-2	2.24X10-2	0.9604	0.9618
8	21	UBASH3A	rs11203203	42709255	0.3898	0.3705	2.41561	2.48706	2.46243	1.02958	1.01938	1.36X10-2	1.46X10-2	1.38X10-2	0.9316	0.9474

## Sheet: S3
Supplementary Table S3: Power difference of PASTRY and LS at various MAF, RRs, the number of studies.
Ncont	Ncase	Nshared	Nstudy	MAF	RR	Splitting_Power	LS_Power	PASTRY_Power	PowerDiff_PASTRY	PowerDiff_LS
3000	3000	3000	2	0.1	1/1.30	0.25926	0.21989	0.25862	-0.064	-3.937
3000	3000	3000	2	0.1	1/1.25	0.09396	0.07468	0.09524	0.128	-1.928
3000	3000	3000	2	0.1	1/1.20	0.02099	0.01551	0.02217	0.118	-0.548
3000	3000	3000	2	0.1	1/1.15	0.00249	0.00156	0.00286	0.037	-0.093
3000	3000	3000	2	0.1	1/1.10	0.00016	0.00015	0.0002	0.004	-0.001
3000	3000	3000	2	0.1	1/1.05	0	0	0	0	0
3000	3000	3000	2	0.1	1.05	0	0	0	0	0
3000	3000	3000	2	0.1	1.1	7e-05	0.0001	4e-05	-0.003	0.003
3000	3000	3000	2	0.1	1.15	0.00223	0.00341	0.0019	-0.033	0.118
3000	3000	3000	2	0.1	1.2	0.02329	0.03071	0.02153	-0.176	0.742
3000	3000	3000	2	0.1	1.25	0.12439	0.14942	0.12211	-0.228	2.503
3000	3000	3000	2	0.1	1.3	0.36755	0.40999	0.37093	0.338	4.244
3000	3000	3000	2	0.2	1/1.30	0.83366	0.81506	0.82919	-0.447	-1.86
3000	3000	3000	2	0.2	1/1.25	0.5234	0.49412	0.52022	-0.318	-2.928
3000	3000	3000	2	0.2	1/1.20	0.18212	0.16338	0.18246	0.034	-1.874
3000	3000	3000	2	0.2	1/1.15	0.02735	0.02299	0.02802	0.067	-0.436
3000	3000	3000	2	0.2	1/1.10	0.00128	0.00109	0.00133	0.005	-0.019
3000	3000	3000	2	0.2	1/1.05	0	0	1e-05	0.001	0
3000	3000	3000	2	0.2	1.05	1e-05	1e-05	1e-05	0	0
3000	3000	3000	2	0.2	1.1	0.00092	0.0012	0.00086	-0.006	0.028
3000	3000	3000	2	0.2	1.15	0.02806	0.03259	0.02724	-0.082	0.453
3000	3000	3000	2	0.2	1.2	0.21661	0.23665	0.21637	-0.024	2.004
3000	3000	3000	2	0.2	1.25	0.62366	0.64657	0.62807	0.441	2.291
3000	3000	3000	2	0.2	1.3	0.9134	0.92266	0.91726	0.386	0.926
3000	3000	3000	2	0.3	1/1.30	0.97599	0.97339	0.97503	-0.096	-0.26
3000	3000	3000	2	0.3	1/1.25	0.8152	0.80294	0.81229	-0.291	-1.226
3000	3000	3000	2	0.3	1/1.20	0.40479	0.38794	0.40328	-0.151	-1.685
3000	3000	3000	2	0.3	1/1.15	0.07708	0.07128	0.07777	0.069	-0.58
3000	3000	3000	2	0.3	1/1.10	0.00349	0.00307	0.00362	0.013	-0.042
3000	3000	3000	2	0.3	1/1.05	3e-05	1e-05	3e-05	0	-0.002
3000	3000	3000	2	0.3	1.05	1e-05	2e-05	1e-05	0	0.001
3000	3000	3000	2	0.3	1.1	0.00364	0.00406	0.00352	-0.012	0.042
3000	3000	3000	2	0.3	1.15	0.08284	0.08878	0.08216	-0.068	0.594
3000	3000	3000	2	0.3	1.2	0.4547	0.46887	0.45616	0.146	1.417
3000	3000	3000	2	0.3	1.25	0.8668	0.8742	0.86956	0.276	0.74
3000	3000	3000	2	0.3	1.3	0.98936	0.9903	0.98985	0.049	0.094
3000	3000	3000	2	0.4	1/1.30	0.99457	0.99423	0.99441	-0.016	-0.034
3000	3000	3000	2	0.4	1/1.25	0.91718	0.91353	0.91605	-0.113	-0.365
3000	3000	3000	2	0.4	1/1.20	0.56263	0.55362	0.56142	-0.121	-0.901
3000	3000	3000	2	0.4	1/1.15	0.12628	0.12231	0.1265	0.022	-0.397
3000	3000	3000	2	0.4	1/1.10	0.00614	0.00576	0.00624	0.01	-0.038
3000	3000	3000	2	0.4	1/1.05	7e-05	6e-05	7e-05	0	-0.001
3000	3000	3000	2	0.4	1.05	8e-05	8e-05	8e-05	0	0
3000	3000	3000	2	0.4	1.1	0.00648	0.00688	0.00634	-0.014	0.04
3000	3000	3000	2	0.4	1.15	0.13294	0.13629	0.1326	-0.034	0.335
3000	3000	3000	2	0.4	1.2	0.58599	0.59187	0.58686	0.087	0.588
3000	3000	3000	2	0.4	1.25	0.93304	0.93486	0.93384	0.08	0.182
3000	3000	3000	2	0.4	1.3	0.99711	0.99717	0.99715	0.004	0.006
3000	3000	3000	2	0.5	1/1.30	0.99732	0.99727	0.99732	0	-0.005
3000	3000	3000	2	0.5	1/1.25	0.94373	0.94315	0.94354	-0.019	-0.058
3000	3000	3000	2	0.5	1/1.20	0.61753	0.61693	0.61749	-0.004	-0.06
3000	3000	3000	2	0.5	1/1.15	0.15106	0.14962	0.15124	0.018	-0.144
3000	3000	3000	2	0.5	1/1.10	0.00753	0.0075	0.0075	-0.003	-0.003
3000	3000	3000	2	0.5	1/1.05	4e-05	4e-05	4e-05	0	0
3000	3000	3000	2	0.5	1.05	5e-05	5e-05	5e-05	0	0
3000	3000	3000	2	0.5	1.1	0.00734	0.00729	0.00729	-0.005	-0.005
3000	3000	3000	2	0.5	1.15	0.15104	0.14954	0.15115	0.011	-0.15
3000	3000	3000	2	0.5	1.2	0.62074	0.61995	0.62055	-0.019	-0.079
3000	3000	3000	2	0.5	1.25	0.94468	0.944	0.94451	-0.017	-0.068
3000	3000	3000	2	0.5	1.3	0.99764	0.99759	0.99763	-0.001	-0.005
3000	3000	3000	3	0.1	1/1.30	0.38024	0.30835	0.37024	-1	-7.189
3000	3000	3000	3	0.1	1/1.25	0.15502	0.1132	0.15274	-0.228	-4.182
3000	3000	3000	3	0.1	1/1.20	0.03644	0.02409	0.0371	0.066	-1.235
3000	3000	3000	3	0.1	1/1.15	0.00504	0.00306	0.00545	0.041	-0.198
3000	3000	3000	3	0.1	1/1.10	0.0003	0.0001	0.00033	0.003	-0.02
3000	3000	3000	3	0.1	1/1.05	0	0	0	0	0
3000	3000	3000	3	0.1	1.05	0	0	0	0	0
3000	3000	3000	3	0.1	1.1	0.00012	0.00024	9e-05	-0.003	0.012
3000	3000	3000	3	0.1	1.15	0.00334	0.00557	0.00286	-0.048	0.223
3000	3000	3000	3	0.1	1.2	0.03314	0.04916	0.03161	-0.153	1.602
3000	3000	3000	3	0.1	1.25	0.17277	0.22314	0.17513	0.236	5.037
3000	3000	3000	3	0.1	1.3	0.47116	0.53972	0.48583	1.467	6.856
3000	3000	3000	3	0.2	1/1.30	0.91864	0.90103	0.91292	-0.572	-1.761
3000	3000	3000	3	0.2	1/1.25	0.66386	0.62185	0.65407	-0.979	-4.201
3000	3000	3000	3	0.2	1/1.20	0.27069	0.23542	0.26735	-0.334	-3.527
3000	3000	3000	3	0.2	1/1.15	0.04392	0.03451	0.04432	0.04	-0.941
3000	3000	3000	3	0.2	1/1.10	0.00209	0.00157	0.00224	0.015	-0.052
3000	3000	3000	3	0.2	1/1.05	2e-05	1e-05	2e-05	0	-0.001
3000	3000	3000	3	0.2	1.05	0	0	0	0	0
3000	3000	3000	3	0.2	1.1	0.00154	0.00217	0.00139	-0.015	0.063
3000	3000	3000	3	0.2	1.15	0.04296	0.05293	0.04232	-0.064	0.997
3000	3000	3000	3	0.2	1.2	0.29929	0.33404	0.30324	0.395	3.475
3000	3000	3000	3	0.2	1.25	0.73945	0.76972	0.74933	0.988	3.027
3000	3000	3000	3	0.2	1.3	0.96079	0.96805	0.96468	0.389	0.726
3000	3000	3000	3	0.3	1/1.30	0.99216	0.99056	0.99153	-0.063	-0.16
3000	3000	3000	3	0.3	1/1.25	0.90233	0.89014	0.89817	-0.416	-1.219
3000	3000	3000	3	0.3	1/1.20	0.54167	0.51521	0.53665	-0.502	-2.646
3000	3000	3000	3	0.3	1/1.15	0.12031	0.10796	0.11994	-0.037	-1.235
3000	3000	3000	3	0.3	1/1.10	0.00617	0.0053	0.00628	0.011	-0.087
3000	3000	3000	3	0.3	1/1.05	3e-05	1e-05	3e-05	0	-0.002
3000	3000	3000	3	0.3	1.05	2e-05	3e-05	2e-05	0	0.001
3000	3000	3000	3	0.3	1.1	0.00554	0.0065	0.00548	-0.006	0.096
3000	3000	3000	3	0.3	1.15	0.12493	0.13714	0.12522	0.029	1.221
3000	3000	3000	3	0.3	1.2	0.5762	0.59684	0.58135	0.515	2.064
3000	3000	3000	3	0.3	1.25	0.93387	0.94038	0.93714	0.327	0.651
3000	3000	3000	3	0.3	1.3	0.99727	0.9976	0.99751	0.024	0.033
3000	3000	3000	3	0.4	1/1.30	0.99894	0.99879	0.99882	-0.012	-0.015
3000	3000	3000	3	0.4	1/1.25	0.96398	0.96101	0.9627	-0.128	-0.297
3000	3000	3000	3	0.4	1/1.20	0.69208	0.68039	0.68941	-0.267	-1.169
3000	3000	3000	3	0.4	1/1.15	0.19411	0.1858	0.19365	-0.046	-0.831
3000	3000	3000	3	0.4	1/1.10	0.01012	0.00935	0.01034	0.022	-0.077
3000	3000	3000	3	0.4	1/1.05	4e-05	4e-05	4e-05	0	0
3000	3000	3000	3	0.4	1.05	7e-05	8e-05	6e-05	-0.001	0.001
3000	3000	3000	3	0.4	1.1	0.00975	0.01033	0.00957	-0.018	0.058
3000	3000	3000	3	0.4	1.15	0.19816	0.20519	0.19856	0.04	0.703
3000	3000	3000	3	0.4	1.2	0.71126	0.71902	0.71393	0.267	0.776
3000	3000	3000	3	0.4	1.25	0.97366	0.97483	0.97441	0.075	0.117
3000	3000	3000	3	0.4	1.3	0.99936	0.99938	0.99938	0.002	0.002
3000	3000	3000	3	0.5	1/1.30	0.99939	0.99938	0.99939	0	-0.001
3000	3000	3000	3	0.5	1/1.25	0.97863	0.97818	0.97851	-0.012	-0.045
3000	3000	3000	3	0.5	1/1.20	0.74528	0.74361	0.74482	-0.046	-0.167
3000	3000	3000	3	0.5	1/1.15	0.22157	0.22012	0.2219	0.033	-0.145
3000	3000	3000	3	0.5	1/1.10	0.01217	0.01214	0.01215	-0.002	-0.003
3000	3000	3000	3	0.5	1/1.05	8e-05	8e-05	8e-05	0	0
3000	3000	3000	3	0.5	1.05	8e-05	8e-05	8e-05	0	0
3000	3000	3000	3	0.5	1.1	0.01196	0.01192	0.01192	-0.004	-0.004
3000	3000	3000	3	0.5	1.15	0.22065	0.21908	0.22093	0.028	-0.157
3000	3000	3000	3	0.5	1.2	0.74326	0.74136	0.74274	-0.052	-0.19
3000	3000	3000	3	0.5	1.25	0.97816	0.97768	0.97799	-0.017	-0.048
3000	3000	3000	3	0.5	1.3	0.99958	0.99955	0.99956	-0.002	-0.003
3000	3000	3000	4	0.1	1/1.30	0.46311	0.36777	0.44257	-2.054	-9.534
3000	3000	3000	4	0.1	1/1.25	0.19933	0.13926	0.19105	-0.828	-6.007
3000	3000	3000	4	0.1	1/1.20	0.05234	0.0312	0.05138	-0.096	-2.114
3000	3000	3000	4	0.1	1/1.15	0.00707	0.00371	0.00732	0.025	-0.336
3000	3000	3000	4	0.1	1/1.10	0.00035	9e-05	0.00039	0.004	-0.026
3000	3000	3000	4	0.1	1/1.05	0	0	1e-05	0.001	0
3000	3000	3000	4	0.1	1.05	0	0	0	0	0
3000	3000	3000	4	0.1	1.1	0.00018	0.00043	9e-05	-0.009	0.025
3000	3000	3000	4	0.1	1.15	0.00396	0.00756	0.00348	-0.048	0.36
3000	3000	3000	4	0.1	1.2	0.04077	0.06578	0.04048	-0.029	2.501
3000	3000	3000	4	0.1	1.25	0.20687	0.27688	0.21708	1.021	7.001
3000	3000	3000	4	0.1	1.3	0.52681	0.61451	0.55367	2.686	8.77
3000	3000	3000	4	0.2	1/1.30	0.94997	0.93283	0.94318	-0.679	-1.714
3000	3000	3000	4	0.2	1/1.25	0.73625	0.68958	0.72245	-1.38	-4.667
3000	3000	3000	4	0.2	1/1.20	0.33319	0.28371	0.32386	-0.933	-4.948
3000	3000	3000	4	0.2	1/1.15	0.05884	0.04527	0.05815	-0.069	-1.357
3000	3000	3000	4	0.2	1/1.10	0.00284	0.0018	0.00296	0.012	-0.104
3000	3000	3000	4	0.2	1/1.05	2e-05	1e-05	2e-05	0	-0.001
3000	3000	3000	4	0.2	1.05	1e-05	1e-05	1e-05	0	0
3000	3000	3000	4	0.2	1.1	0.0019	0.00276	0.00181	-0.009	0.086
3000	3000	3000	4	0.2	1.15	0.05251	0.06701	0.05304	0.053	1.45
3000	3000	3000	4	0.2	1.2	0.35249	0.39861	0.36284	1.035	4.612
3000	3000	3000	4	0.2	1.25	0.79489	0.82731	0.80831	1.342	3.242
3000	3000	3000	4	0.2	1.3	0.97678	0.98258	0.98062	0.384	0.58
3000	3000	3000	4	0.3	1/1.30	0.99672	0.99573	0.99616	-0.056	-0.099
3000	3000	3000	4	0.3	1/1.25	0.93734	0.92571	0.93263	-0.471	-1.163
3000	3000	3000	4	0.3	1/1.20	0.61431	0.58248	0.6062	-0.811	-3.183
3000	3000	3000	4	0.3	1/1.15	0.15626	0.13769	0.15422	-0.204	-1.857
3000	3000	3000	4	0.3	1/1.10	0.0082	0.00663	0.00825	0.005	-0.157
3000	3000	3000	4	0.3	1/1.05	3e-05	2e-05	3e-05	0	-0.001
3000	3000	3000	4	0.3	1.05	3e-05	7e-05	3e-05	0	0.004
3000	3000	3000	4	0.3	1.1	0.00731	0.00901	0.0071	-0.021	0.17
3000	3000	3000	4	0.3	1.15	0.15289	0.17058	0.15488	0.199	1.769
3000	3000	3000	4	0.3	1.2	0.64561	0.67071	0.6543	0.869	2.51
3000	3000	3000	4	0.3	1.25	0.95717	0.96278	0.9602	0.303	0.561
3000	3000	3000	4	0.3	1.3	0.99896	0.99916	0.99909	0.013	0.02
3000	3000	3000	4	0.4	1/1.30	0.99966	0.99956	0.9996	-0.006	-0.01
3000	3000	3000	4	0.4	1/1.25	0.98032	0.97809	0.97916	-0.116	-0.223
3000	3000	3000	4	0.4	1/1.20	0.76151	0.74815	0.75771	-0.38	-1.336
3000	3000	3000	4	0.4	1/1.15	0.23497	0.22328	0.23341	-0.156	-1.169
3000	3000	3000	4	0.4	1/1.10	0.01371	0.01249	0.01382	0.011	-0.122
3000	3000	3000	4	0.4	1/1.05	7e-05	7e-05	7e-05	0	0
3000	3000	3000	4	0.4	1.05	9e-05	9e-05	9e-05	0	0
3000	3000	3000	4	0.4	1.1	0.01279	0.01404	0.01272	-0.007	0.125
3000	3000	3000	4	0.4	1.15	0.23898	0.24912	0.24033	0.135	1.014
3000	3000	3000	4	0.4	1.2	0.77439	0.78255	0.77783	0.344	0.816
3000	3000	3000	4	0.4	1.25	0.98479	0.98571	0.98541	0.062	0.092
3000	3000	3000	4	0.4	1.3	0.9998	0.99981	0.99981	0.001	0.001
3000	3000	3000	4	0.5	1/1.30	0.99983	0.99982	0.99982	-0.001	-0.001
3000	3000	3000	4	0.5	1/1.25	0.98849	0.98816	0.98837	-0.012	-0.033
3000	3000	3000	4	0.5	1/1.20	0.80231	0.80045	0.80183	-0.048	-0.186
3000	3000	3000	4	0.5	1/1.15	0.27114	0.26914	0.27102	-0.012	-0.2
3000	3000	3000	4	0.5	1/1.10	0.0148	0.01477	0.0148	0	-0.003
3000	3000	3000	4	0.5	1/1.05	3e-05	3e-05	3e-05	0	0
3000	3000	3000	4	0.5	1.05	0.00011	0.00011	0.00011	0	0
3000	3000	3000	4	0.5	1.1	0.0155	0.01542	0.01548	-0.002	-0.008
3000	3000	3000	4	0.5	1.15	0.26961	0.2679	0.26952	-0.009	-0.171
3000	3000	3000	4	0.5	1.2	0.80641	0.80425	0.80583	-0.058	-0.216
3000	3000	3000	4	0.5	1.25	0.98834	0.98798	0.98819	-0.015	-0.036
3000	3000	3000	4	0.5	1.3	0.99981	0.99981	0.99981	0	0
3000	3000	3000	5	0.1	1/1.30	0.51773	0.40426	0.48673	-3.1	-11.347
3000	3000	3000	5	0.1	1/1.25	0.23855	0.16034	0.22207	-1.648	-7.821
3000	3000	3000	5	0.1	1/1.20	0.06457	0.03594	0.06039	-0.418	-2.863
3000	3000	3000	5	0.1	1/1.15	0.00853	0.00401	0.00838	-0.015	-0.452
3000	3000	3000	5	0.1	1/1.10	0.00057	0.00015	0.00061	0.004	-0.042
3000	3000	3000	5	0.1	1/1.05	0	0	0	0	0
3000	3000	3000	5	0.1	1.05	0	1e-05	0	0	0.001
3000	3000	3000	5	0.1	1.1	0.0001	0.00035	9e-05	-0.001	0.025
3000	3000	3000	5	0.1	1.15	0.00405	0.00879	0.00399	-0.006	0.474
3000	3000	3000	5	0.1	1.2	0.04521	0.07674	0.04766	0.245	3.153
3000	3000	3000	5	0.1	1.25	0.22432	0.31143	0.2433	1.898	8.711
3000	3000	3000	5	0.1	1.3	0.56178	0.66248	0.6008	3.902	10.07
3000	3000	3000	5	0.2	1/1.30	0.96438	0.94916	0.95804	-0.634	-1.522
3000	3000	3000	5	0.2	1/1.25	0.77804	0.7267	0.75991	-1.813	-5.134
3000	3000	3000	5	0.2	1/1.20	0.38199	0.3216	0.36686	-1.513	-6.039
3000	3000	3000	5	0.2	1/1.15	0.07187	0.05273	0.06935	-0.252	-1.914
3000	3000	3000	5	0.2	1/1.10	0.00396	0.00255	0.00404	0.008	-0.141
3000	3000	3000	5	0.2	1/1.05	4e-05	2e-05	5e-05	0.001	-0.002
3000	3000	3000	5	0.2	1.05	0	2e-05	0	0	0.002
3000	3000	3000	5	0.2	1.1	0.0023	0.00372	0.00218	-0.012	0.142
3000	3000	3000	5	0.2	1.15	0.05989	0.07966	0.06175	0.186	1.977
3000	3000	3000	5	0.2	1.2	0.38588	0.44207	0.402	1.612	5.619
3000	3000	3000	5	0.2	1.25	0.8238	0.85837	0.84078	1.698	3.457
3000	3000	3000	5	0.2	1.3	0.98278	0.98745	0.98606	0.328	0.467
3000	3000	3000	5	0.3	1/1.30	0.99781	0.99717	0.99742	-0.039	-0.064
3000	3000	3000	5	0.3	1/1.25	0.95448	0.94412	0.95023	-0.425	-1.036
3000	3000	3000	5	0.3	1/1.20	0.66279	0.62733	0.65095	-1.184	-3.546
3000	3000	3000	5	0.3	1/1.15	0.18101	0.15769	0.1771	-0.391	-2.332
3000	3000	3000	5	0.3	1/1.10	0.01013	0.00779	0.01014	0.001	-0.234
3000	3000	3000	5	0.3	1/1.05	6e-05	4e-05	6e-05	0	-0.002
3000	3000	3000	5	0.3	1.05	7e-05	9e-05	7e-05	0	0.002
3000	3000	3000	5	0.3	1.1	0.00777	0.0098	0.00773	-0.004	0.203
3000	3000	3000	5	0.3	1.15	0.17192	0.19438	0.17628	0.436	2.246
3000	3000	3000	5	0.3	1.2	0.68808	0.71629	0.69938	1.13	2.821
3000	3000	3000	5	0.3	1.25	0.96783	0.97305	0.97122	0.339	0.522
3000	3000	3000	5	0.3	1.3	0.99929	0.99948	0.99945	0.016	0.019
3000	3000	3000	5	0.4	1/1.30	0.99971	0.99967	0.99969	-0.002	-0.004
3000	3000	3000	5	0.4	1/1.25	0.98638	0.98439	0.98532	-0.106	-0.199
3000	3000	3000	5	0.4	1/1.20	0.79871	0.78409	0.79299	-0.572	-1.462
3000	3000	3000	5	0.4	1/1.15	0.26998	0.25569	0.26686	-0.312	-1.429
3000	3000	3000	5	0.4	1/1.10	0.01645	0.01459	0.01645	0	-0.186
3000	3000	3000	5	0.4	1/1.05	6e-05	4e-05	6e-05	0	-0.002
3000	3000	3000	5	0.4	1.05	0.00012	0.00014	0.00012	0	0.002
3000	3000	3000	5	0.4	1.1	0.01502	0.01669	0.01505	0.003	0.167
3000	3000	3000	5	0.4	1.15	0.26957	0.28153	0.27259	0.302	1.196
3000	3000	3000	5	0.4	1.2	0.81112	0.81987	0.8152	0.408	0.875
3000	3000	3000	5	0.4	1.25	0.99005	0.99085	0.99065	0.06	0.08
3000	3000	3000	5	0.4	1.3	0.99995	0.99995	0.99995	0	0
3000	3000	3000	5	0.5	1/1.30	0.99993	0.99991	0.99992	-0.001	-0.002
3000	3000	3000	5	0.5	1/1.25	0.9926	0.99234	0.99251	-0.009	-0.026
3000	3000	3000	5	0.5	1/1.20	0.83861	0.83647	0.83794	-0.067	-0.214
3000	3000	3000	5	0.5	1/1.15	0.30184	0.30004	0.30173	-0.011	-0.18
3000	3000	3000	5	0.5	1/1.10	0.01858	0.01857	0.01861	0.003	-0.001
3000	3000	3000	5	0.5	1/1.05	8e-05	8e-05	8e-05	0	0
3000	3000	3000	5	0.5	1.05	0.00011	0.00011	0.00011	0	0
3000	3000	3000	5	0.5	1.1	0.01785	0.01784	0.01787	0.002	-0.001
3000	3000	3000	5	0.5	1.15	0.30414	0.30242	0.30403	-0.011	-0.172
3000	3000	3000	5	0.5	1.2	0.83889	0.83689	0.83839	-0.05	-0.2
3000	3000	3000	5	0.5	1.25	0.99233	0.99203	0.9922	-0.013	-0.03
3000	3000	3000	5	0.5	1.3	0.99998	0.99997	0.99998	0	-0.001
3000	3000	3000	10	0.1	1/1.30	0.64973	0.47237	0.56905	-8.068	-17.736
3000	3000	3000	10	0.1	1/1.25	0.34287	0.19768	0.27999	-6.288	-14.519
3000	3000	3000	10	0.1	1/1.20	0.10798	0.04725	0.08355	-2.443	-6.073
3000	3000	3000	10	0.1	1/1.15	0.01608	0.00475	0.01194	-0.414	-1.133
3000	3000	3000	10	0.1	1/1.10	0.00097	0.00018	0.00076	-0.021	-0.079
3000	3000	3000	10	0.1	1/1.05	2e-05	0	2e-05	0	-0.002
3000	3000	3000	10	0.1	1.05	0	1e-05	0	0	0.001
3000	3000	3000	10	0.1	1.1	0.0002	0.00063	0.00023	0.003	0.043
3000	3000	3000	10	0.1	1.15	0.00413	0.01384	0.00576	0.163	0.971
3000	3000	3000	10	0.1	1.2	0.04959	0.11232	0.06898	1.939	6.273
3000	3000	3000	10	0.1	1.25	0.25367	0.40343	0.32245	6.878	14.976
3000	3000	3000	10	0.1	1.3	0.61771	0.76266	0.70582	8.811	14.495
3000	3000	3000	10	0.2	1/1.30	0.98479	0.97116	0.97726	-0.753	-1.363
3000	3000	3000	10	0.2	1/1.25	0.86582	0.80265	0.83374	-3.208	-6.317
3000	3000	3000	10	0.2	1/1.20	0.48956	0.39055	0.44582	-4.374	-9.901
3000	3000	3000	10	0.2	1/1.15	0.10838	0.07036	0.09375	-1.463	-3.802
3000	3000	3000	10	0.2	1/1.10	0.00559	0.00282	0.00479	-0.08	-0.277
3000	3000	3000	10	0.2	1/1.05	5e-05	2e-05	6e-05	0.001	-0.003
3000	3000	3000	10	0.2	1.05	2e-05	3e-05	2e-05	0	0.001
3000	3000	3000	10	0.2	1.1	0.00231	0.00509	0.00285	0.054	0.278
3000	3000	3000	10	0.2	1.15	0.07423	0.11401	0.08788	1.365	3.978
3000	3000	3000	10	0.2	1.2	0.45305	0.54416	0.49923	4.618	9.111
3000	3000	3000	10	0.2	1.25	0.87625	0.91634	0.90352	2.727	4.009
3000	3000	3000	10	0.2	1.3	0.99248	0.99603	0.99541	0.293	0.355
3000	3000	3000	10	0.3	1/1.30	0.99953	0.99916	0.99928	-0.025	-0.037
3000	3000	3000	10	0.3	1/1.25	0.9791	0.9701	0.97367	-0.543	-0.9
3000	3000	3000	10	0.3	1/1.20	0.76257	0.71356	0.73811	-2.446	-4.901
3000	3000	3000	10	0.3	1/1.15	0.24798	0.20404	0.23	-1.798	-4.394
3000	3000	3000	10	0.3	1/1.10	0.01565	0.01089	0.01427	-0.138	-0.476
3000	3000	3000	10	0.3	1/1.05	5e-05	2e-05	5e-05	0	-0.003
3000	3000	3000	10	0.3	1.05	3e-05	7e-05	4e-05	0.001	0.004
3000	3000	3000	10	0.3	1.1	0.01057	0.01499	0.01172	0.115	0.442
3000	3000	3000	10	0.3	1.15	0.21851	0.25942	0.23615	1.764	4.091
3000	3000	3000	10	0.3	1.2	0.76138	0.80023	0.78492	2.354	3.885
3000	3000	3000	10	0.3	1.25	0.98512	0.98906	0.98814	0.302	0.394
3000	3000	3000	10	0.3	1.3	0.99986	0.99991	0.9999	0.004	0.005
3000	3000	3000	10	0.4	1/1.30	0.99994	0.9999	0.9999	-0.004	-0.004
3000	3000	3000	10	0.4	1/1.25	0.9952	0.99395	0.99435	-0.085	-0.125
3000	3000	3000	10	0.4	1/1.20	0.8716	0.85521	0.86269	-0.891	-1.639
3000	3000	3000	10	0.4	1/1.15	0.34917	0.32275	0.33778	-1.139	-2.642
3000	3000	3000	10	0.4	1/1.10	0.02382	0.02066	0.02302	-0.08	-0.316
3000	3000	3000	10	0.4	1/1.05	9e-05	7e-05	9e-05	0	-0.002
3000	3000	3000	10	0.4	1.05	6e-05	9e-05	6e-05	0	0.003
3000	3000	3000	10	0.4	1.1	0.02103	0.02444	0.02224	0.121	0.341
3000	3000	3000	10	0.4	1.15	0.33726	0.35993	0.3483	1.104	2.267
3000	3000	3000	10	0.4	1.2	0.87497	0.88557	0.88181	0.684	1.06
3000	3000	3000	10	0.4	1.25	0.99597	0.99652	0.99636	0.039	0.055
3000	3000	3000	10	0.4	1.3	0.99995	0.99997	0.99997	0.002	0.002
3000	3000	3000	10	0.5	1/1.30	0.99998	0.99998	0.99998	0	0
3000	3000	3000	10	0.5	1/1.25	0.99734	0.99716	0.99724	-0.01	-0.018
3000	3000	3000	10	0.5	1/1.20	0.89868	0.89616	0.89754	-0.114	-0.252
3000	3000	3000	10	0.5	1/1.15	0.3833	0.381	0.38322	-0.008	-0.23
3000	3000	3000	10	0.5	1/1.10	0.02629	0.02631	0.02655	0.026	0.002
3000	3000	3000	10	0.5	1/1.05	0.00011	0.00012	0.00012	0.001	0.001
3000	3000	3000	10	0.5	1.05	0.0002	0.00021	0.00021	0.001	0.001
3000	3000	3000	10	0.5	1.1	0.02614	0.02613	0.02628	0.014	-0.001
3000	3000	3000	10	0.5	1.15	0.38513	0.38283	0.38498	-0.015	-0.23
3000	3000	3000	10	0.5	1.2	0.90038	0.89829	0.89959	-0.079	-0.209
3000	3000	3000	10	0.5	1.25	0.99743	0.99729	0.99735	-0.008	-0.014
3000	3000	3000	10	0.5	1.3	0.99999	0.99999	0.99999	0	0
